# Supplementary material for: Reducing unnecessary antibiotic prescription through implementation of a clinical guideline on self-limiting respiratory tract infections
Source: PLoS One. 2021 Apr 1;16(4):e0249475. doi: 10.1371/journal.pone.0249475 (PMC8016285; doi:10.1371/journal.pone.0249475)
Supplement: S1 Data — (XLSX) [file pone.0249475.s001.xlsx]

## Sheet: Sheet1
Numero	R. Num.	Edad	Sexo	Diagnostico	CIE 10	Antibiotico	Días Antibiotico	Que antibiotico	Hospitalizado	Hospitalizacion previa	FR	St. O2	Fiebre	Tos	Adenopatias	Exudado	Rales	Odinofagia	Comorbilidad	Cuál Comorbilidad	OMA	OMA bilateral	S. enfermo	Mastoiditis	Absceso peritonsilar	Celulitis peritonsilar	Celulitis periorbitaria	Complicaciones intracraneales	Registro	Educación	Costo	Justifica	Revaloración	Complicaciones	Qué complicacion	Automedicacion	Recibió ant. Previo	Cuál ant. Prev.	Tratante	Especialidad	Streptest	Cultivo	aines	descon y antihistaminicos	Antiviral	Codificación Correcta	Rx/Lab.
1	20	2	2	1	J06.8	1	100	1	2	2	28	98	2	1	1	1	2	100	2	0	2	2	2	2	2	2	2	2	1	1		2	2	2	0	1	2	0	9	1	2	2	2	2	2	2	2
2	21	1	2	2	J02	1	100	2	2	2	2	91	2	100	2	2	2	1	2	0	2	2	2	2	2	2	2	2	2	2		2	2	2	0	1	2	0	17	2	2	2	1	1	2	1	2
3	25	7	1	3	J00	2	0	0	2	2	22	92	2	2	2	2	2	2	2	0	2	2	2	2	2	2	2	2	2	1			2	2	0	2	2	0	17	2	2	2	2	2	2	1	2
4	31	13	1	4	J06.9	2	0	0	2	2	18	97	2	2	2	1	2	2	2	0	2	2	2	2	2	2	2	2	1	2			2	2	0	2	2	0	12	1	2	2	2	2	2	1	1
5	41	19	2	3	J00	2	0	0	2	2	20	97	1	2	2	2	2	2	2	0	2	2	2	2	2	2	2	2	1	1			2	2	0	2	2	0	3	1	2	2	1	1	2	1	1
6	42	46	2	3	J00	2	0	0	2	2	20	93	2	1	2	2	2	1	2	0	2	2	2	2	2	2	2	2	1	2			2	2	0	2	1	1	3	1	2	2	2	1	2	1	2
7	46	53	1	3	J03	1	1	3	2	2	20	95	1	100	1	1	2	1	2	0	2	2	2	2	2	2	2	2	1	1		2	2	2	0	2	2	0	17	2	2	2	1	2	2	1	2
8	87	0	1	3	J00	2	0	0	2	2	30	94	2	1	2	2	2	1	2	0	2	2	2	2	2	2	2	2	2	2			2	2	0	1	2	0	14	1	2	2	1	2	1	1	2
9	99	33	1	5	J04.2	1	3	1	2	2	20	95	2	1	2	2	2	2	2	0	2	2	2	2	2	2	2	2	2	2		2	2	2	0	2	2	0	5	1	2	2	1	2	2	1	2
10	101	55	2	4	J06.9	2	0	0	2	2	24	82	1	2	2	2	2	2	2	0	2	2	2	2	2	2	2	2	1	2			1	2	0	1	2	0	8	1	2	2	1	2	2	2	1
11	120	39	2	3	J00	2	0	0	2	2	18	94	2	100	2	2	2	1	2	0	2	2	2	2	2	2	2	2	2	2			2	2	0	1	2	0	14	1	2	2	1	2	1	1	2
12	137	4	2	3	J06.9	2	0	0	2	2	26	98	2	1	2	2	2	100	2	0	2	2	2	2	2	2	2	2	1	1			2	2	0	2	2	0	9	1	2	2	1	2	2	2	2
13	150	3	2	7	J06	2	0	0	2	1	32	93	2	1	2	2	2	100	1	1	2	2	2	2	2	2	2	2	1	1			2	2	0	2	2	0	11	1	2	2	2	1	2	2	2
14	154	12	2	3	J06	2	0	0	2	2	24	98	2	2	2	2	2	100	2	0	2	2	2	2	2	2	2	2	1	2			2	2	0	2	2	0	12	1	2	2	1	2	2	2	1
15	156	29	1	1	J06.8	1	1	3	2	2	22	94	2	100	2	1	2	1	2	0	2	2	2	2	2	2	2	2	1	1		2	2	2	0	2	2	0	13	1	2	2	1	2	2	2	2
16	174	33	2	1	J02.9	1	3	1	2	2	20	96	1	2	2	2	2	1	2	0	2	2	2	2	2	2	2	2	1	1		2	2	2	0	2	2	0	1	1	2	2	1	2	2	1	1
17	184	65	1	3	J06.9	1	5	1	2	2	20	95	2	1	1	1	2	1	2	0	2	2	2	2	2	2	2	2	1	1		2	1	2	0	1	2	0	1	1	2	2	1	2	2	1	1
18	195	5	1	2	J02.9	2	0	0	2	1	32	94	1	2	2	2	2	100	2	0	2	2	2	2	2	2	2	2	1	1			1	2	0	2	2	0	11	1	2	2	1	2	2	1	1
19	213	4	1	1	J03.0	1	100	2	2	2	22	95	2	2	1	1	2	1	2	0	2	2	2	2	2	2	2	2	2	2		1	2	2	0	2	2	0	14	1	2	2	1	2	2	1	2
20	221	87	1	3	J00	2	0	0	2	2	24	92	2	100	2	2	2	1	2	0	2	2	2	2	2	2	2	2	2	2			2	2	0	1	1	1	14	1	2	2	1	2	1	1	2
21	241	3	1	3	J06.9	2	0	0	2	2	24	92	2	1	2	2	2	100	2	0	2	2	2	2	2	2	2	2	2	2			1	2	0	1	1	2	9	1	2	2	1	2	2	2	2
22	249	0	1	4	J04.2	2	0	0	1	2	48	90	2	1	2	2	1	100	2	0	2	2	2	2	2	2	2	2	2	2			2	2	0	2	1	2	5	1	2	2	1	2	2	2	2
23	259	0	2	3	J00	2	0	0	2	2	24	93	2	1	2	2	2	100	2	0	2	2	2	2	2	2	2	2	2	2			2	2	0	1	2	0	9	1	2	2	1	2	2	2	1
24	261	1	1	3	J00	2	0	0	2	2	28	97	1	1	2	2	1	100	1	2	2	2	2	2	2	2	2	2	2	1			2	2	0	2	2	0	9	1	2	2	1	2	2	1	2
25	263	20	1	1	J03	1	1	3	2	2	20	95	2	1	2	1	2	100	2	0	2	2	2	2	2	2	2	2	1	2		2	2	2	0	2	2	0	15	2	2	2	1	2	2	1	2
26	280	32	1	1	J06.8	1	1	3	2	2	20	93	2	2	1	1	2	1	2	0	2	2	2	2	2	2	2	2	2	1		1	2	2	0	2	2	0	10	1	2	2	1	2	2	2	2
27	284	2	1	3	J00	1	7	4	2	2	26	91	1	1	2	2	2	100	2	0	2	2	2	2	2	2	2	2	2	1		2	2	2	0	1	2	0	5	1	2	2	1	2	2	1	1
28	291	53	1	3	J00	2	0	0	2	2	20	93	2	1	2	2	2	100	2	0	2	2	2	2	2	2	2	2	2	2			2	2	0	1	1	2	5	1	2	2	1	1	2	1	2
29	300	26	1	3	J00	1	5	1	2	2	2	94	2	1	2	2	2	1	2	0	2	2	2	2	2	2	2	2	2	2		2	2	2	0	1	2	0	14	1	2	2	1	2	1	1	2
30	301	32	1	3	J02.9	2	0	0	2	2	22	93	2	1	2	2	2	1	2	0	2	2	2	2	2	2	2	2	2	1			2	2	0	2	2	0	7	2	2	2	1	1	2	2	2
31	305	55	1	1	J06.8	1	1	3	2	2	20	96	1	2	2	1	2	0	2	0	2	2	2	2	2	2	2	2	1	1		1	2	2	0	2	2	0	1	1	2	2	1	2	2	2	2
32	310	1	2	1	J02.0	1	3	1	2	2	30	91	2	2	2	1	2	100	2	0	2	2	2	2	2	2	2	2	2	2		1	2	2	0	1	2	0	7	2	2	2	1	2	2	2	2
33	314	6	2	3	J00	1	100	5	2	2	26	89	2	1	2	2	1	100	2	0	2	2	2	2	2	2	2	2	1	1		2	1	2	0	2	2	0	14	1	2	2	1	1	1	2	2
34	315	29	2	4	J04.2	2	0	0	2	2	22	92	2	1	2	2	2	2	2	0	2	2	2	2	2	2	2	2	2	1			2	2	0	1	2	0	3	1	2	2	1	1	2	1	2
35	319	25	1	3	J00	2	0	0	2	2	20	94	2	1	2	2	2	1	2	0	2	2	2	2	2	2	2	2	2	1			2	2	0	2	2	0	5	1	2	2	1	1	2	1	2
36	331	29	2	1	J06.8	1	1	3	2	2	20	92	2	2	2	1	2	1	2	0	2	2	2	2	2	2	2	2	2	1		2	2	2	0	2	2	0	7	2	2	2	1	2	2	2	2
37	336	2	2	5	J01	1	100	5	2	2	32	98	2	1	2	2	2	100	2	0	2	2	2	2	2	2	2	2	1	2		2	2	2	0	1	2	0	12	1	2	2	1	2	2	1	2
38	339	20	1	3	J06.9	2	0	0	2	2	20	92	2	1	2	2	2	1	2	0	2	2	2	2	2	2	2	2	2	1			2	2	0	2	2	0	7	2	2	2	1	2	2	2	2
39	355	1	2	1	J06.8	1	100	5	2	2	36	93	1	2	2	1	2	1	2	0	2	2	2	2	2	2	2	2	1	1		1	2	2	0	1	2	0	1	1	2	2	1	2	2	2	2
40	371	2	1	1	J06.8	1	7	4	2	2	40	93	1	2	2	1	2	2	1	3	2	2	2	2	2	2	2	2	1	2		1	2	2	0	1	2	0	5	1	2	2	1	1	2	2	1
41	377	29	1	2	J02.9	2	0	0	2	2	18	89	2	1	2	2	2	100	2	0	2	2	2	2	2	2	2	2	2	1			1	2	0	2	2	0	7	2	2	2	1	1	2	1	2
42	381	50	2	1	J06.8	1	3	1	2	2	24	96	1	2	2	1	2	1	2	0	2	2	2	2	2	2	2	2	2	1		1	2	2	0	2	2	0	7	2	2	2	1	2	2	2	2
43	397	75	1	3	J00	1	100	1	2	2	28	97	2	1	2	2	2	1	2	0	2	2	2	2	2	2	2	2	2	2		2	2	2	0	1	2	0	14	1	2	2	1	2	1	1	2
44	401	13	1	4	J06.8	1	100	5	2	2	20	96	2	1	2	2	2	1	2	0	2	2	2	2	2	2	2	2	2	2		2	2	2	0	2	2	0	14	1	2	2	1	2	2	2	2
45	404	23	2	3	J06.9	2	0	0	2	2	22	92	1	1	2	2	2	1	2	0	2	2	2	2	2	2	2	2	1	1			2	2	0	2	2	0	8	1	2	2	1	2	2	2	2
46	414	8	2	1	J06.8	1	1	1	2	2	32	94	1	2	1	1	2	2	2	0	2	2	2	2	2	2	2	2	1	2		1	2	2	0	2	2	0	8	1	2	2	1	2	2	2	2
47	417	28	2	4	J04.2	2	0	0	2	2	20	94	2	1	2	2	2	2	2	0	2	2	2	2	2	2	2	2	2	1			2	2	0	1	2	0	3	1	2	2	2	1	2	1	2
48	421	0	2	4	J04.2	2	0	0	2	2	32	96	2	2	2	2	2	2	2	0	2	2	2	2	2	2	2	2	1	2			2	2	0	1	2	0	10	1	2	2	2	1	2	1	2
49	428	2	2	3	J06.9	2	0	0	2	2	36	93	1	1	2	2	2	2	2	0	2	2	2	2	2	2	2	2	1	2			2	2	0	1	2	0	9	1	2	2	1	2	2	2	2
50	431	25	1	3	J06.9	2	0	0	2	2	20	92	1	1	2	2	2	2	2	0	2	2	2	2	2	2	2	2	1	1			1	2	0	1	2	0	12	1	2	2	1	2	2	2	2
51	433	59	2	4	J04.2	2	0	0	2	2	18	91	2	1	2	2	2	2	2	0	2	2	2	2	2	2	2	2	2	1		1	2	2	0	2	2	0	3	1	2	2	1	2	2	1	2
52	451	58	1	1	J06.8	1	3	1	2	2	20	93	1	2	1	2	2	2	2	0	2	2	2	2	2	2	2	2	1	1			2	1	1	1	1	7	5	1	2	2	1	2	2	2	1
53	453	1	1	3	J06.9	2	0	0	2	1	28	93	2	1	2	2	2	2	2	0	2	2	2	2	2	2	2	2	2	1			2	2	0	2	2	0	7	2	2	2	1	1	2	2	2
54	460	0	1	3	J00	2	0	0	2	2	44	91	1	1	2	2	2	100	2	0	2	2	2	2	2	2	2	2	2	2		2	2	2	0	1	1	5	14	1	2	2	1	2	1	1	2
55	476	42	1	2	J02	1	100	1	2	2	22	93	2	1	1	2	2	1	2	0	2	2	2	2	2	2	2	2	2	2			2	2	0	1	2	0	14	1	2	2	1	2	2	1	2
56	512	7	1	2	J02.9	2	0	0	2	2	22	96	1	2	2	2	2	2	2	0	2	2	2	2	2	2	2	2	1	1			2	2	0	1	2	0	13	1	2	2	1	2	2	1	2
57	522	45	1	2	J02.9	1	100	5	2	2	24	94	1	2	2	2	2	2	2	0	2	2	2	2	2	2	2	2	2	2		2	2	2	0	1	2	0	14	1	2	2	1	2	2	1	2
58	530	13	2	4	J04.2	1	1	3	2	2	21	93	1	1	2	2	2	1	2	0	2	2	2	2	2	2	2	2	1	2		2	2	2	0	2	2	0	4	1	2	2	1	1	2	1	2
59	535	26	2	2	J02	2	0	0	2	2	23	95	2	1	2	2	2	1	2	0	2	2	2	2	2	2	2	2	2	1			2	2	0	1	2	0	7	2	2	2	1	1	2	1	2
60	543	14	2	2	J02	2	0	0	2	2	20	100	2	1	2	2	2	1	2	0	2	2	2	2	2	2	2	2	2	1			2	2	0	1	2	0	6	2	2	2	1	2	2	1	2
61	547	38	2	5	J01	1	10	5	2	2	32	96	2	2	2	2	2	1	2	0	2	2	2	2	2	2	2	2	2	1		2	2	2	0	1	2	0	6	2	2	2	2	1	2	1	2
62	557	43	1	4	J04.2	2	0	0	2	2	20	95	2	1	2	2	2	2	2	0	2	2	2	2	2	2	2	2	2	2			2	2	0	1	1	1	15	2	2	2	1	1	2	1	2
63	562	4	1	3	J06	2	0	0	2	2	24	96	2	2	2	2	2	100	2	0	2	2	2	2	2	2	2	2	1	1			1	2	0	1	1	8	2	1	2	2	1	2	2	2	1
64	571	38	2	3	J00	2	0	0	2	2	20	89	2	1	2	2	2	1	2	0	2	2	2	2	2	2	2	2	1	1			2	2	0	2	2	0	3	1	2	2	1	1	2	1	2
65	579	48	1	3	J09	1	100	1	2	2	16	93	2	1	2	2	2	1	2	0	2	2	2	2	2	2	2	2	2	2		2	2	2	0	2	2	0	14	1	2	2	2	2	1	2	2
66	590	52	1	3	J00	2	0	0	2	2	24	94	2	2	1	2	2	2	2	0	2	2	2	2	2	2	2	2	1	1			1	2	0	2	2	0	6	2	2	2	1	1	1	1	2
67	596	36	2	2	J02.9	2	0	0	2	2	22	92	2	2	2	2	2	1	2	0	2	2	2	2	2	2	2	2	2	2			2	2	0	2	2	0	11	1	2	2	1	2	2	2	1
68	600	5	1	2	J02	2	0	0	2	2	21	98	2	1	2	2	2	1	2	0	2	2	2	2	2	2	2	2	1	2			2	2	0	2	2	0	11	1	2	2	1	1	2	1	2
69	604	10	2	1	J06.8	1	1	3	2	2	2	98	1	2	1	1	2	1	2	0	2	2	2	2	2	2	2	2	2	1		1	2	2	0	2	2	0	6	2	2	2	1	2	2	2	2
70	607	32	2	2	J00	2	0	0	2	2	20	92	1	2	2	2	2	1	2	0	2	2	2	2	2	2	2	2	2	1			2	2	0	2	2	0	3	1	2	2	1	2	2	2	2
71	626	64	1	4	J00	2	0	0	2	2	24	88	1	1	1	2	2	1	2	0	2	2	2	2	2	2	2	2	2	1			2	2	0	1	1	1	6	2	2	2	1	1	2	2	2
72	646	26	2	3	J00	1	100	1	2	2	20	94	2	1	2	2	2	2	2	0	2	2	2	2	2	2	2	2	2	2		2	2	2	0	2	2	0	14	1	2	2	1	2	1	1	2
73	661	34	1	3	J00	1	100	4	2	2	20	96	2	1	2	2	2	100	2	0	2	2	2	2	2	2	2	2	2	1		2	2	2	0	1	2	0	14	1	2	2	1	2	1	1	2
74	668	2	1	4	J04.2	1	100	5	2	2	28	85	2	1	2	2	2	100	2	0	2	2	2	2	2	2	2	2	2	2		2	2	2	0	1	2	0	14	1	2	2	1	1	2	1	2
75	669	3	1	3	J00	2	0	0	2	2	24	93	2	1	2	2	2	100	2	0	2	2	2	2	2	2	2	2	1	1			1	2	0	2	2	0	15	2	2	2	1	1	2	1	2
76	670	27	2	3	J00	2	0	0	2	2	20	94	2	2	2	2	2	2	2	0	2	2	2	2	2	2	2	2	1	1			2	2	0	2	2	0	15	2	2	2	1	2	2	1	2
77	693	58	2	5	J01.9	1	100	5	2	2	18	92	2	1	2	2	2	2	2	0	2	2	2	2	2	2	2	2	1	2		2	2	2	0	2	2	0	3	1	2	2	1	1	2	1	2
78	697	32	2	1	J03	1	100	6	2	2	22	94	2	2	1	1	2	2	2	0	2	2	2	2	2	2	2	2	1	2		2	2	2	0	2	2	0	15	2	2	2	1	2	2	1	2
79	709	27	2	3	J00	1	100	1	2	2	28	91	2	1	2	2	2	100	2	0	2	2	2	2	2	2	2	2	2	2		2	2	2	0	2	2	0	14	1	2	2	1	2	1	1	2
80	714	3	2	3	J06.9	2	0	0	2	2	38	91	1	1	2	2	2	1	2	0	2	2	2	2	2	2	2	2	2	1			2	2	0	1	2	0	7	2	2	2	1	2	2	2	2
81	719	22	2	1	J02.9	2	0	0	2	2	22	94	1	1	2	2	2	1	2	0	2	2	2	2	2	2	2	2	2	1			2	2	0	2	2	0	7	2	2	2	1	2	2	1	2
82	734	0	2	3	J00	2	0	0	2	2	28	94	2	2	2	2	2	2	2	0	2	2	2	2	2	2	2	2	2	1			2	2	0	2	2	0	7	2	2	2	1	2	2	1	2
83	751	0	1	3	J00	2	0	0	2	2	25	89	1	1	2	2	2	2	2	0	2	2	2	2	2	2	2	2	1	1			2	2	0	2	2	0	11	2	2	2	1	2	2	1	2
84	768	1	1	3	J00	2	0	0	2	2	24	96	1	1	2	2	2	2	2	0	2	2	2	2	2	2	2	2	2	1			2	2	0	1	2	0	7	2	2	2	1	2	2	1	2
85	781	67	2	1	J03	1	1	3	2	2	18	94	2	2	2	1	2	1	2	0	2	2	2	2	2	2	2	2	1	2		2	2	2	0	1	1	9	15	2	2	2	1	2	2	1	2
86	783	5	1	3	J06	2	0	0	2	2	24	92	2	1	2	2	2	100	2	0	2	2	2	2	2	2	2	2	1	1			1	2	0	2	1	1	13	1	2	2	2	1	2	2	2
87	786	0	2	3	J00	2	0	0	2	2	36	95	2	1	2	2	2	100	2	0	2	2	2	2	2	2	2	2	2	1			2	1	2	2	2	0	7	2	2	2	1	2	2	1	2
88	817	21	1	3	J06.9	2	0	0	2	2	25	92	1	2	2	2	2	1	2	0	2	2	2	2	2	2	2	2	1	1			2	2	0	2	2	0	10	1	2	2	1	2	2	2	1
89	822	8	2	2	J02.9	2	0	0	2	2	24	93	1	2	2	2	2	2	2	0	2	2	2	2	2	2	2	2	1	2			2	2	0	1	2	0	3	1	2	2	1	2	2	1	1
90	828	18	2	3	J00	2	0	0	2	2	20	95	2	1	1	2	2	2	2	0	2	2	2	2	2	2	2	2	2	1			2	2	0	1	2	0	11	2	2	2	1	1	2	1	2
91	833	0	2	3	J06.9	2	0	0	2	2	48	92	2	100	2	2	2	2	2	0	2	2	2	2	2	2	2	2	1	1			2	2	0	1	2	0	12	1	2	2	1	2	2	2	2
92	852	2	1	2	J02.9	1	100	5	2	2	23	92	2	2	1	2	2	2	1	4	2	2	2	2	2	2	2	2	2	2		2	2	2	0	1	2	0	14	1	2	2	1	2	2	1	2
93	856	64	1	1	J06.8	2	0	0	2	2	20	96	1	2	2	2	2	1	2	0	2	2	2	2	2	2	2	2	1	1			2	1	1	2	1	3	12	1	1	2	1	2	2	2	1
94	858	3	1	3	J00	2	0	0	2	2	22	93	2	1	2	2	2	2	2	0	2	2	2	2	2	2	2	2	2	1			2	2	0	1	2	0	3	1	2	2	1	2	2	1	2
95	870	19	2	3	J00	2	0	0	2	2	24	96	2	1	2	2	2	1	2	0	2	2	2	2	2	2	2	2	1	1			2	2	0	1	2	0	3	1	2	2	1	1	2	1	2
96	887	7	2	3	J00	2	0	0	2	2	22	93	2	1	1	2	2	1	2	0	2	2	2	2	2	2	2	2	2	1			2	2	0	2	2	0	6	2	2	2	1	1	2	1	2
97	904	29	1	3	J00	1	3	1	2	2	28	94	2	1	1	2	2	1	2	0	2	2	2	2	2	2	2	2	2	1		2	2	2	0	1	2	0	6	2	2	2	1	1	2	1	2
98	911	46	1	3	J00	2	0	0	2	2	23	92	2	1	1	2	2	1	2	0	2	2	2	2	2	2	2	2	2	1			2	2	0	2	2	0	6	2	2	2	1	1	2	1	2
99	912	49	2	2	J02	1	1	3	2	2	23	93	2	1	2	2	2	1	2	0	2	2	2	2	2	2	2	2	2	2		2	2	2	0	2	2	0	4	1	2	2	1	2	2	2	2
100	914	64	2	2	J02.9	1	3	1	2	2	18	92	2	1	2	2	2	1	2	0	2	2	2	2	2	2	2	2	2	2		2	2	2	0	1	2	0	14	1	2	2	1	2	2	2	2
101	916	2	2	3	J00	2	0	0	2	2	36	92	2	1	2	2	2	2	2	0	2	2	2	2	2	2	2	2	2	1			2	2	0	2	2	0	7	2	2	2	1	1	2	1	2
102	919	35	2	1	J06.8	1	1	3	2	2	20	94	2	2	2	1	2	1	2	0	2	2	2	2	2	2	2	2	1	1		2	2	2	0	2	2	0	9	1	2	2	1	2	2	2	2
103	957	1	1	3	J06.9	2	0	0	2	2	46	90	1	2	2	2	2	2	2	0	2	2	2	2	2	2	2	2	1	1			2	2	0	1	2	0	12	1	2	2	1	2	2	2	1
104	958	17	1	3	J00	2	0	0	2	2	20	97	1	2	2	2	2	2	2	0	2	2	2	2	2	2	2	2	2	1			2	2	0	2	2	0	7	2	2	2	1	1	2	1	2
105	965	18	1	3	J00	2	0	0	2	2	20	96	1	2	2	2	2	1	2	0	2	2	2	2	2	2	2	2	2	1			2	2	0	2	2	0	7	2	2	2	1	2	2	1	2
106	974	6	2	3	J00	1	5	1	2	2	22	87	1	1	1	2	2	1	2	0	2	2	2	2	2	2	2	2	2	1		2	2	2	0	2	2	0	6	2	2	2	1	2	2	1	2
107	976	33	2	1	J06.8	2	0	0	2	2	26	92	2	2	2	1	2	1	2	0	2	2	2	2	2	2	2	2	1	1			2	2	0	1	1	1	13	1	2	2	1	2	2	2	2
108	987	0	2	4	J04.2	1	8	4	2	2	38	90	1	2	2	2	2	2	2	0	2	2	2	2	2	2	2	2	2	1		2	2	1	2	1	2	0	9	1	2	2	1	2	2	1	1
109	991	33	1	1	J06.8	1	1	3	2	2	28	90	1	1	1	1	2	1	2	0	2	2	2	2	2	2	2	2	1	2		1	2	2	0	2	2	0	11	1	2	2	1	2	2	2	2
110	997	14	1	1	J03	1	3	1	2	2	28	93	2	2	2	1	2	1	2	0	2	2	2	2	2	2	2	2	2	2		2	2	2	0	2	2	0	5	1	2	2	1	2	2	1	2
111	1015	35	2	8	H65	1	100	5	2	2	20	92	2	2	2	2	2	1	2	0	2	2	2	2	2	2	2	2	1	2		2	2	2	0	2	2	0	11	1	2	2	1	2	2	1	2
112	1039	3	1	7	H65	1	100	4	2	2	28	92	1	2	2	2	2	2	2	0	2	2	2	2	2	2	2	2	2	1		2	2	2	0	2	2	0	15	2	2	2	1	2	2	2	2
113	1042	35	1	7	J20	2	0	0	2	2	20	94	1	2	2	2	2	1	2	0	2	2	2	2	2	2	2	2	2	2			2	2	0	1	1	2	7	2	2	2	1	2	2	1	2
114	1050	14	2	8	H65	1	100	4	2	2	22	94	2	2	2	2	2	2	2	0	2	2	2	2	2	2	2	2	2	1		2	2	2	0	2	1	5	7	2	2	2	1	2	2	1	2
