# Supplementary material for: Reducing unnecessary antibiotic prescription through implementation of a clinical guideline on self-limiting respiratory tract infections
Source: PLoS One. 2021 Apr 1;16(4):e0249475. doi: 10.1371/journal.pone.0249475 (PMC8016285; doi:10.1371/journal.pone.0249475)
Supplement: S2 Data — (XLSX) [file pone.0249475.s002.xlsx]

## Sheet: Hoja1
Edad	Sexo	Ciudad	F. Admisión	Forma de llegada	Tipo de Emergencia	Destino	Alta Clínica	Clasificación	Tipo Diagnóstico	Código CIE	Diagnóstico	Guia Nice	antibiotico	antirretroviral	MEDICO TRATANTE	FACTORES AGRAVANTES	JUSTIFICADO SI /NO
44a 11m 17d	F		43102.5	Paciente Caminando	Emergencia B	Paciente enviado a casa	43102.7	Egreso	Definitivo	J02	FARINGITIS AGUDA	3	NO	NO	EMERGENCIOLOGO	ANTIBIOTICO PREVIO (PENICILINA)
55a 1m 6d	F	QUITO	43103.8	Paciente Caminando	Emergencia B	Paciente enviado a casa	43103.9	Egreso	Definitivo	J02	FARINGITIS AGUDA	3	NO	NO	EMERGENCIOLOGO	FIEBRE, TOS
8m 18d	F	QUITO	43106	Paciente Caminando	Emergencia B	Paciente enviado a casa	43106.1	Egreso	Definitivo	J00	RINOFARINGITIS AGUDA RESFRIADO COMUN	3	NO	NO	EMERGENCIOLOGO	FIEBRE, TOS,
7a 10m 15d	F	QUITO	43109		Emergencia B	Paciente enviado a casa	43109.1	Egreso	Definitivo	J00	RINOFARINGITIS AGUDA RESFRIADO COMUN	3	NO	NO	PEDIATRIA
29a 11m 29d	M	QUITO	43109.1		Emergencia B	Paciente enviado a casa	43109.2	Egreso	Definitivo	J11	INFLUENZA DEBIDA A VIRUS NO IDENTIFICADO	3	NO	SI	EMERGENCIOLOGO	FIEBRE, ODINOFAGIA, TOS, ANTIBIOTICO PREVIO (PENICILINA)	OSELTAMIVIR
26a 0m 2d	F		43109.5	Paciente Caminando	Emergencia A	Paciente enviado a casa	43109.7	Egreso	Definitivo	J00	RINOFARINGITIS AGUDA RESFRIADO COMUN	3	NO	NO	MEDICO FAMILIAR	FIEBRE
24a 0m 2d	F	QUITO	43110.4	Paciente Caminando	Emergencia B	Paciente enviado a casa	43110.4	Egreso	Definitivo	J00	RINOFARINGITIS AGUDA RESFRIADO COMUN	3	NO	NO	EMERGENCIOLOGO	ODINOFAGIA, TOS, FIEBRE, PREVIA PIELONEFRITIS
82a 5m 26d	F	QUITO	43110.7	Paciente Caminando	Emergencia B	Paciente enviado a casa	43110.8	Egreso	Definitivo	J02	FARINGITIS AGUDA	3	NO	NO	EMERGENCIOLOGO	HIPOTIROIDISMO-HIPOGLICEMIA, FIEBRE, ODINOFAGIA
10a 0m 10d	M		43111.8		Emergencia A	Paciente enviado a casa	43111.9	Egreso	Definitivo	J00	RINOFARINGITIS AGUDA RESFRIADO COMUN	3	NO	NO	MEDICO FAMILIAR	FIEBRE, TOS
76a 2m 2d	M	QUITO	43113.7	Paciente Caminando	Emergencia B	Paciente enviado a casa	43113.8	Egreso	Definitivo	J10	INFLUENZA DEBIDA A VIRUS DE LA INFLUENZA IDENTIFICADO	3	NO	NO	EMERGENCIOLOGO	HTA, GASTRITIS, TOS, FIEBRE, ODINOFAGIA, ATB PREVIO (PENICILINA), AZITROMICINA
10a 1m 9d	F		43114.4		Emergencia B	Paciente enviado a casa	43114.5	Egreso	Definitivo	J00	RINOFARINGITIS AGUDA RESFRIADO COMUN	3	NO	NO	EMERGENCIOLOGO	TOS
14a 0m 16d	F		43114.4		Emergencia B	Paciente enviado a casa	43114.5	Egreso	Definitivo	J00	RINOFARINGITIS AGUDA RESFRIADO COMUN	3	NO	NO	EMERGENCIOLOGO	TOS
1a 6m 17d	F		43116.7		Emergencia A	Paciente enviado a casa	43116.8	Egreso	Definitivo	J00	RINOFARINGITIS AGUDA RESFRIADO COMUN	3	NO	NO	MEDICO FAMILIAR	FIEBRE, TOS
86a 5m 29d	F	QUITO	43116.9		Emergencia B	Paciente enviado a casa	43117.2	Egreso	Definitivo	J20	BRONQUITIS AGUDA	2	NO	NO	EMERGENCIOLOGO	HTA, DG PREVIO DE NAC EN TTO ANTIBIOTICO QUE NO ESPECIFICA, FIEBRE
16a 11m 11d	M	QUITO	43117.5	Paciente Caminando	Emergencia B	Paciente enviado a casa	43117.6	Ingreso	Definitivo	J00	RINOFARINGITIS AGUDA RESFRIADO COMUN	3	NO	NO	MEDICO FAMILIAR
68a 5m 10d	M	IBARRA	43118.8		Emergencia A	Paciente enviado a casa	43118.9	Egreso	Definitivo	J00	RINOFARINGITIS AGUDA RESFRIADO COMUN	3	NO	NO	MEDICO FAMILIAR	ODINOFAGIA, TOS
6a 0m 29d	F		43119.8		Emergencia A	Paciente enviado a casa	43119.9	Egreso	Definitivo	J00	RINOFARINGITIS AGUDA RESFRIADO COMUN	2	NO	NO	MEDICO FAMILIAR	FIEBRE, ODINOFAGIA, TOS, ADENOPATIAS, ATB PREVIO (AMOXI+AC CLAVULANICO)
13a 0m 11d	M	QUITO	43120.5		Emergencia A	Paciente enviado a casa	43120.5	Egreso	Definitivo	J03	AMIGDALITIS AGUDA	1	SI	NO	MEDICO FAMILIAR	FIEBRE, ODINOFAGIA, EXUDADO,	AZITROMICINA
50a 0m 20d	F	QUITO	43121.4	Paciente Caminando	Emergencia A	Paciente enviado a casa	43121.4	Egreso	Definitivo	J11	INFLUENZA DEBIDA A VIRUS NO IDENTIFICADO	3	NO	NO	MEDICO FAMILIAR	HIPOTIROIDISMO, TOS, FIEBRE, ODINOFAGIA,
29a 11m 21d	M		43126		Emergencia B	Paciente enviado a casa	43126.1	Ingreso	Definitivo	J03	AMIGDALITIS AGUDA	1	SI	NO	EMERGENCIOLOGO	FIEBRE, TOS, ODINOFAGIA, EXUDADO	PENICILINA BENZATINICA
65a 2m 17d	M	QUITO	43126.8		Emergencia A	Paciente enviado a casa	43126.9	Egreso	Definitivo	J00	RINOFARINGITIS AGUDA RESFRIADO COMUN	1	NO	SI	MEDICO FAMILIAR	DM II, FIEBRE, ODINOFAGIA, TOS
60a 0m 19d	F		43127.6		Emergencia B	Paciente enviado a casa	43127.7	Egreso	Definitivo	J11	INFLUENZA DEBIDA A VIRUS NO IDENTIFICADO	1	NO	SI	EMERGENCIOLOGO	CA DE MAMA, HIPOTIROIDISMO, TOS, FIEBRE	OSELTAMIVIR
45a 3m 0d	F	QUITO	43129.4	Paciente Caminando	Emergencia A	Paciente enviado a casa	43129.4	Ingreso	Definitivo	J11	INFLUENZA DEBIDA A VIRUS NO IDENTIFICADO	2	NO	NO	MEDICO FAMILIAR	FIEBRE, ATB PREVIO (AZITROMICINA)
66a 11m 27d	M	QUITO	43130.8		Emergencia A	Paciente enviado a casa	43130.9	Egreso	Definitivo	J00	RINOFARINGITIS AGUDA RESFRIADO COMUN	1	SI	NO	MEDICO FAMILIAR	HTA, ODINOFAGIA, TOS,	AZITROMICINA
5a 0m 8d	F	QUITO	43132		Emergencia B	Paciente enviado a casa	43132.1	Egreso	Definitivo	J06	INFECCIONES AGUDAS DE LAS VIAS RESPIRATORIAS SUPERIORES DE SITIOS MULTIPLES O NO ESPECIFICADOS	3	NO	NO	EMERGENCIOLOGO	TOS
85a 1m 17d	M	QUITO	43133.7		Emergencia B	Paciente enviado a casa	43133.9	Egreso	Definitivo	J06	INFECCIONES AGUDAS DE LAS VIAS RESPIRATORIAS SUPERIORES DE SITIOS MULTIPLES O NO ESPECIFICADOS	2	NO	NO	MEDICO FAMILIAR	HIPERTENSIÓN PULMONAR, TOS, ODINOFAGIA, DG DIAS PREVIOS DE IVU
51a 2m 9d	M		43133.9		Emergencia A	Paciente enviado a casa	43133.9	Egreso	Definitivo	J20	BRONQUITIS AGUDA	3	NO	NO	MEDICO FAMILIAR	ODINOFAGIA, TOS, ATB PREVIO (AZITROMICINA)
67a 3m 9d	F	QUITO	43134.4		Emergencia A	Paciente enviado a casa	43134.4	Egreso	Definitivo	J00	RINOFARINGITIS AGUDA RESFRIADO COMUN	3	NO	NO	MEDICO FAMILIAR	CA DE MAMA, HTA, DISLIPIDEMIA, TOS, ODINOFAGIA, ADENOPATIAS,
69a 10m 7d	M	QUITO	43134.4		Emergencia A	Paciente enviado a casa	43134.4	Egreso	Definitivo	J00	RINOFARINGITIS AGUDA RESFRIADO COMUN	3	NO	NO	MEDICO FAMILIAR	HIPERCOLESTEROLEMIA, TOS SECA, ODINOFAGIA, ADENOPATIAS,
10a 0m 4d	F	QUITO	43134.7	Paciente Caminando	Emergencia A	Paciente enviado a casa	43134.7	Egreso	Definitivo	J00	RINOFARINGITIS AGUDA RESFRIADO COMUN	3	NO	NO	MEDICO FAMILIAR	ODINOFAGIA, FIEBRE, TOS, ADENOPATIAS,
38a 2m 14d	M	QUITO	43135.5	Paciente Caminando	Emergencia B	Paciente enviado a casa	43135.6	Egreso	Definitivo	J20	BRONQUITIS AGUDA	1	SI	NO	MEDICO FAMILIAR	ODINOFAGIA, TOS, EXUDADO	AMOXICILINA+ACIDO CLAVULANICO
87a 9m 12d	F	QUITO	43137.9		Emergencia A	Paciente enviado a casa	43137.9	Egreso	Definitivo	J06	INFECCIONES AGUDAS DE LAS VIAS RESPIRATORIAS SUPERIORES DE SITIOS MULTIPLES O NO ESPECIFICADOS	3	NO	NO	MEDICO FAMILIAR	HIPOTIROIDISMO, TOS, FIEBRE
30a 11m 10d	M	QUITO	43139.7		Emergencia B	Paciente enviado a casa	43139.7	Egreso	Definitivo	J00	RINOFARINGITIS AGUDA RESFRIADO COMUN	3	NO	NO	MEDICO FAMILIAR	ODINOFAGIA, FIEBRE
6m 16d	F	QUITO	43145.4	Paciente Caminando	Emergencia A	Paciente enviado a casa	43145.5	Egreso	Definitivo	J20	BRONQUITIS AGUDA	1	SI	NO	MEDICO FAMILIAR	FIEBRE, TOS, USO PREVIO DE CORTICOIDES	AMOXICILINA+ACIDO CLAVULANICO
6a 10m 13d	M	QUITO	43145.9		Emergencia B	Paciente enviado a casa	43145.9	Egreso	Definitivo	J00	RINOFARINGITIS AGUDA RESFRIADO COMUN	3	NO	NO	EMERGENCIOLOGO	ERITEMA EN CARA ?
72a 11m 15d	M	QUITO	43149.5		Emergencia A	Paciente enviado a casa	43149.5	Egreso	Definitivo	J06	INFECCIONES AGUDAS DE LAS VIAS RESPIRATORIAS SUPERIORES DE SITIOS MULTIPLES O NO ESPECIFICADOS	3	NO	NO	MEDICO FAMILIAR	TOS
15a 10m 16d	F	QUITO	43151.3	Paciente Caminando	Emergencia B	Paciente enviado a casa	43151.3	Egreso	Definitivo	J02	FARINGITIS AGUDA	3	NO	NO	EMERGENCIOLOGO	FIEBRE, ATB PREVIO (AMOXICILINA)
46a 10m 24d	M	QUITO	43152	Paciente Caminando	Emergencia B	Paciente enviado a casa	43152.2	Egreso	Definitivo	J11	INFLUENZA DEBIDA A VIRUS NO IDENTIFICADO	1	SI	SI	EMERGENCIOLOGO	FIEBRE, TOS	CLARITROMICINA/OSELTAMIVIR
75a 11m 14d	M	QUITO	43155.4	Paciente Caminando	Emergencia A	Paciente enviado a casa	43155.4	Ingreso	Definitivo	J00	RINOFARINGITIS AGUDA RESFRIADO COMUN	3	NO	NO	MEDICO FAMILIAR	HPB, ODINOFAGIA, TOS,
68a 3m 5d	F	QUITO	43155.7		Emergencia A	Paciente enviado a casa	43155.7	Egreso	Definitivo	J03	AMIGDALITIS AGUDA	3	NO	SI	MEDICO FAMILIAR	HTA, TOS, FIEBRE, ODINOFAGIA	OSELTAMIVIR
2a 3m 27d	F	QUITO	43157.8		Emergencia A	Paciente enviado a casa	43157.9	Egreso	Definitivo	J02	FARINGITIS AGUDA	1	SI	NO	MEDICO FAMILIAR	TOS, FIEBRE, EXUDADO	CEFUROXIMA
3a 0m 24d	F	QUITO	43157.8		Emergencia A	Paciente enviado a casa	43157.9	Egreso	Definitivo	J00	RINOFARINGITIS AGUDA RESFRIADO COMUN	3	NO	NO	MEDICO FAMILIAR	FIEBRE, TOS, ATB PREVIO POR SINUSITIS (AMOXI+ AC CLAVULANICO)
33a 11m 1d	M	QUITO	43162.5		Emergencia A	Paciente enviado a casa	43162.5	Egreso	Definitivo	J00	RINOFARINGITIS AGUDA RESFRIADO COMUN	3	NO	NO	MEDICO FAMILIAR	TOS, ODINOFAGIA, FIEBRE, ADENOPATIAS
37a 10m 13d	F	QUITO	43163.9	Paciente Caminando	Emergencia B	Paciente enviado a casa	43164.1	Egreso	Definitivo	J20	BRONQUITIS AGUDA	2	NO	NO	MEDICO FAMILIAR	ODINOFAGIA
66a 11m 10d	F	QUITO	43165.5	Paciente Caminando	Emergencia A	Paciente enviado a casa	43165.5	Egreso	Definitivo	J00	RINOFARINGITIS AGUDA RESFRIADO COMUN	3	NO	NO	MEDICO FAMILIAR	CA DE MAMA, ODINOFAGIA
29a 11m 29d	F	QUITO	43165.6	Paciente Caminando	Emergencia A	Paciente enviado a casa	43165.6	Egreso	Definitivo	J03	AMIGDALITIS AGUDA	2	NO	NO	MEDICO FAMILIAR	ODINOFAGIA, FIEBRE
18a 1m 12d	M	AMBATO	43166.4		Emergencia A	Paciente enviado a casa	43166.5	Ingreso	Definitivo	J00	RINOFARINGITIS AGUDA RESFRIADO COMUN	3	NO	NO	MEDICO FAMILIAR	TOS, FIEBRE
4a 5m 8d	F	QUITO	43167.8	Otros	Emergencia B	Paciente enviado a casa	43167.9	Egreso	Definitivo	H65	OTITIS MEDIA NO SUPURATIVA	1	SI	NO	PEDIATRIA	ODINOFAGIA, FIEBRE, TOS, EXUDADO	AMOXICILINA+ACIDO CLAVULANICO
1a 10m 12d	M	QUITO	43169.8	Paciente Caminando	Emergencia A	Paciente enviado a casa	43169.8	Egreso	Definitivo	J06	INFECCIONES AGUDAS DE LAS VIAS RESPIRATORIAS SUPERIORES DE SITIOS MULTIPLES O NO ESPECIFICADOS	3	NO	NO	PEDIATRIA	FIEBRE
62a 3m 29d	M	QUITO	43170.6	Paciente Caminando	Emergencia A	Paciente enviado a casa	43170.7	Egreso	Definitivo	J03	AMIGDALITIS AGUDA	1	SI	NO	MEDICO FAMILIAR	HTA, DISLIPIDEMIA, FIEBRE, ODINOFAGIA, EXUDADO, ADENOPATIAS,	PENICILINA BENZATINICA
13a 7m 29d	F	QUITO	43173.9	Paciente Caminando	Emergencia B	Paciente enviado a casa	43174	Egreso	Definitivo	J02	FARINGITIS AGUDA	3	NO	NO	MEDICO FAMILIAR	TOS, FIEBRE, ODINOFAGIA, EXUDADO, ADENOPATIAS
59a 1m 15d	M	QUITO	43176.5		Emergencia A	Paciente enviado a casa	43176.5	Ingreso	Definitivo	J00	RINOFARINGITIS AGUDA RESFRIADO COMUN	3	NO	NO	MEDICO FAMILIAR	GASTRITIS, FIEBRE, ODINOFAGIA, TOS
36a 10m 0d	M	QUITO	43178.7		Emergencia A	Paciente enviado a casa	43178.8	Ingreso	Definitivo	J00	RINOFARINGITIS AGUDA RESFRIADO COMUN	3	NO	NO	EMERGENCIOLOGO	ODINOFAGIA, EXUDADO PURULENTO AMIGDALINO
7m 16d	F	QUITO	43179.7		Emergencia B	Paciente enviado a casa	43179.9	Egreso	Definitivo	J00	RINOFARINGITIS AGUDA RESFRIADO COMUN	3	NO	NO	EMERGENCIOLOGO	FIEBRE
6m 16d	M	QUITO	43180.9		Emergencia B	Paciente enviado a casa	43181	Egreso	Definitivo	J02	FARINGITIS AGUDA	3	NO	NO	EMERGENCIOLOGO	TOS
67a 4m 21d	F	RIOBAMBA	43183.3	Paciente Caminando	Emergencia B	Paciente enviado a casa	43183.5	Egreso	Definitivo	J20	BRONQUITIS AGUDA	2	NO	NO	EMERGENCIOLOGO	DEPRESIÓN, BRONQUITIS, TOS
7m 16d	F	QUITO	43184.5		Emergencia A	Paciente enviado a casa	43184.6	Egreso	Definitivo	J05	LARINGITIS OBSTRUCTIVA AGUDA CRUP Y EPIGLOTITI	3	NO	NO	MEDICO FAMILIAR	FIEBRE
10m 3d	M	QUITO	43184.6		Emergencia A	Paciente enviado a casa	43184.7	Egreso	Definitivo	J02	FARINGITIS AGUDA	1	SI	NO	MEDICO FAMILIAR	FIEBRE, TOS	CEFUROXIMA
13a 0m 11d	F	QUITO	43189.7		Emergencia A	Paciente enviado a casa	43189.8	Egreso	Definitivo	J02	FARINGITIS AGUDA	3	NO	NO	MEDICO FAMILIAR	ODINOFAGIA, FIEBRE
17a 11m 15d	F	QUITO	43192.5	Paciente Caminando	Emergencia A	Paciente enviado a casa	43192.6	Ingreso	Definitivo	J03	AMIGDALITIS AGUDA	1	SI	NO	MEDICO FAMILIAR	ODINOFAGIA, FIEBRE, EXUDADO, ADENOPATIAS	PENICILINA BENZATINICA
61a 10m 22d	F	QUITO	43195.7		Emergencia B	Paciente enviado a casa	43195.8	Egreso	Definitivo	J00	RINOFARINGITIS AGUDA RESFRIADO COMUN	3	NO	NO	EMERGENCIOLOGO	HTA, FIEBRE, TOS
69a 11m 7d	F		43202.8	Paciente Caminando	Emergencia A	Paciente enviado a casa	43202.8	Egreso	Definitivo	J00	RINOFARINGITIS AGUDA RESFRIADO COMUN	3	NO	NO	MEDICO FAMILIAR	HIPOTIROIDISMO, TOS, ATB PREVIO (AZITROMICINA)
68a 5m 23d	F	QUITO	43203.6		Emergencia A	Paciente enviado a casa	43203.6	Egreso	Definitivo	J20	BRONQUITIS AGUDA	1	SI	NO	MEDICO FAMILIAR	HTA, FIEBRE, TOS, ODINOFAGIA	AMOXICILINA+ACIDO CLAVULANICO
2a 3m 27d	M		43210.8	Paciente Caminando	Emergencia A	Paciente enviado a casa	43210.8	Egreso	Definitivo	J06	INFECCIONES AGUDAS DE LAS VIAS RESPIRATORIAS SUPERIORES DE SITIOS MULTIPLES O NO ESPECIFICADOS	3	NO	NO	PEDIATRIA	FIEBRE
72a 11m 15d	F	QUITO	43212.6		Emergencia A	Paciente enviado a casa	43212.6	Egreso	Definitivo	J00	RINOFARINGITIS AGUDA RESFRIADO COMUN	1	SI	NO	MEDICO FAMILIAR	DMII. HIPERTRIGLICERIDEMIA, HIPOTIROIDISMO, TOS,	AMOXICILINA+ACIDO CLAVULANICO
65a 2m 17d	M	QUITO	43219.4		Emergencia B	Paciente enviado a casa	43219.4	Egreso	Definitivo	J20	BRONQUITIS AGUDA	2	NO	NO	EMERGENCIOLOGO	RINITIS, HPB, POLIGLOBULIA, APNEA DEL SUEÑO, TOS
7a 10m 15d	M	QUITO	43219.7	Paciente Caminando	Emergencia A	Paciente enviado a casa	43219.8	Egreso	Definitivo	J00	RINOFARINGITIS AGUDA RESFRIADO COMUN	3	NO	NO	MEDICO FAMILIAR	ADENOPATIAS
6a 0m 8d	M	QUITO	43223.5	Paciente Caminando	Emergencia A	Paciente enviado a casa	43223.5	Ingreso	Definitivo	J20	BRONQUITIS AGUDA	1	SI	NO	EMERGENCIOLOGO	TOS, FIEBRE, RINITIS	AMOXICILINA+ACIDO CLAVULANICO
72a 11m 26d	F	QUITO	43223.7		Emergencia A	Paciente enviado a casa	43223.7	Egreso	Definitivo	J01	SINUSITIS AGUDA	2	SI	NO	MEDICO FAMILIAR	DMII. HIPERTRIGLICERIDEMIA, HIPOTIROIDISMO, TOS,	AMOXICILINA+ACIDO CLAVULANICO
77a 10m 0d	M	QUITO	43224.7	Paciente Caminando	Emergencia A	Paciente enviado a casa	43224.7	Egreso	Definitivo	J00	RINOFARINGITIS AGUDA RESFRIADO COMUN	3	SI	NO	EMERGENCIOLOGO	NEUMONIA PREVIA, TOS	AMOXICILINA+ACIDO CLAVULANICO
56a 1m 16d	M	QUITO	43225.6	Paciente Caminando	Emergencia A	Paciente enviado a casa	43225.6	Egreso	Definitivo	J06	INFECCIONES AGUDAS DE LAS VIAS RESPIRATORIAS SUPERIORES DE SITIOS MULTIPLES O NO ESPECIFICADOS	3	NO	NO	MEDICO FAMILIAR	HTA, ODINOFAGIA
43a 2m 1d	M	QUITO	43225.9		Emergencia B	Paciente enviado a casa	43226.1	Egreso	Definitivo	J20	BRONQUITIS AGUDA	1	SI	NO	EMERGENCIOLOGO	TOS	AMOXICILINA+ACIDO CLAVULANICO
25a 1m 16d	M	QUITO	43227.9	Paciente Caminando	Emergencia A	Paciente enviado a casa	43227.9	Egreso	Definitivo	J02	FARINGITIS AGUDA	3	NO	NO	MEDICO FAMILIAR	ODINOFAGIA, FIEBRE
67a 1m 27d	M	QUITO	43231.4		Emergencia A	Paciente enviado a casa	43231.5	Egreso	Definitivo	J20	BRONQUITIS AGUDA	2	NO	NO	EMERGENCIOLOGO	HIPOTIROIDISMO, TOS, ODINOFAGIA, ATB PREVIO (LEVOFLOXACINA),
8a 0m 14d	F	QUITO	43239		Emergencia B	Paciente enviado a casa	43239.1	Egreso	Definitivo	J02	FARINGITIS AGUDA	3	NO	NO	EMERGENCIOLOGO	ODINOFAGIA
79a 6m 0d	M	QUITO	43239.6	Paciente Caminando	Emergencia B	Paciente enviado a casa	43239.7	Egreso	Definitivo	J20	BRONQUITIS AGUDA	1	SI	NO	EMERGENCIOLOGO	HTA, GOTA, TOS	AMPICILINA + SULBACTAM
4a 0m 21d	M	QUITO	43240.9		Emergencia B	Paciente enviado a casa	43241	Egreso	Definitivo	J02	FARINGITIS AGUDA	3	NO	NO	EMERGENCIOLOGO	FIEBRE
8a 2m 12d	F	QUITO	43250.9	Paciente Caminando	Emergencia B	Paciente enviado a casa	43251	Egreso	Definitivo	J20	BRONQUITIS AGUDA	1	SI	NO	EMERGENCIOLOGO	FIEBRE	AMOXICILINA+ACIDO CLAVULANICO
8m 15d	F	QUITO	43250.9	Paciente Caminando	Emergencia B	Paciente enviado a casa	43251.1	Egreso	Definitivo	J02	FARINGITIS AGUDA	3	NO	NO	EMERGENCIOLOGO	FIEBRE
52a 11m 13d	F	QUITO	43252.8		Emergencia A	Paciente enviado a casa	43252.9	Egreso	Definitivo	J00	RINOFARINGITIS AGUDA RESFRIADO COMUN	3	NO	NO	MEDICO FAMILIAR	TOS, FIEBRE
3a 5m 14d	F	QUITO	43253.4		Emergencia A	Paciente enviado a casa	43253.5	Egreso	Definitivo	J06	INFECCIONES AGUDAS DE LAS VIAS RESPIRATORIAS SUPERIORES DE SITIOS MULTIPLES O NO ESPECIFICADOS	3	NO	NO	MEDICO FAMILIAR	RINITIS, TOS
62a 4m 12d	M	QUITO	43255.4	Paciente Caminando	Emergencia A	Paciente enviado a casa	43255.5	Ingreso	Definitivo	J20	BRONQUITIS AGUDA	2	NO	NO	MEDICO FAMILIAR	HPB, TOS, DG PREVIO DE LARINGOTRAQUEITIS
75a 4m 21d	F		43261.2		Emergencia B	Paciente enviado a casa	43261.3	Egreso	Definitivo	J20	BRONQUITIS AGUDA	1	SI	NO	EMERGENCIOLOGO	HTA, MIELODISPLASIA, TOS	AMPICILINA + SULBACTAM
65a 11m 15d	F	QUITO	43261.4	Paciente Caminando	Emergencia A	Paciente enviado a casa	43261.4	Ingreso	Definitivo	J00	RINOFARINGITIS AGUDA RESFRIADO COMUN	3	NO	NO	MEDICO FAMILIAR	ODINOFAGIA, TOS, FIEBRE,
8a 0m 14d	M	QUITO	43261.6		Emergencia A	Paciente enviado a casa	43261.7	Egreso	Definitivo	J03	AMIGDALITIS AGUDA	1	SI	NO	MEDICO FAMILIAR	FIEBRE, EXUDADO,	PENICILINA BENZATINICA
9m 24d	M	QUITO	43261.7	Paciente Caminando	Emergencia A	Paciente enviado a casa	43261.7	Egreso	Definitivo	J00	RINOFARINGITIS AGUDA RESFRIADO COMUN	3	NO	NO	PEDIATRIA	FIEBRE
78a 0m 21d	M		43262.4		Emergencia A	Paciente enviado a casa	43262.5	Ingreso	Definitivo	J20	BRONQUITIS AGUDA	2	NO	NO	MEDICO FAMILIAR	TOS, ODINOFAGIA, ABT PREVIO (AZITROMICINA)
34a 10m 22d	F	QUITO	43274.7		Emergencia A	Paciente enviado a casa	43274.8	Ingreso	Definitivo	J00	RINOFARINGITIS AGUDA RESFRIADO COMUN	3	NO	NO	MEDICO FAMILIAR	ODINOFAGIA
4a 6m 12d	M	QUITO	43276.6	Paciente Caminando	Emergencia B	Paciente enviado a casa	43276.8	Egreso	Definitivo	J02	FARINGITIS AGUDA	2	NO	NO	PEDIATRIA	FARINGITIS CON ATB PREVIO (AZITROMICINA)
6a 0m 8d	M	QUITO	43282.9		Emergencia B	Paciente enviado a casa	43283	Egreso	Definitivo	J02	FARINGITIS AGUDA	1	SI	NO	PEDIATRIA	RINITIS ALERGICA, FIEBRE, ODINOFAGIA, TOS	AMOXICILINA+ACIDO CLAVULANICO
54a 10m 25d	M	QUITO	43289.2		Emergencia B	Paciente enviado a casa	43289.3	Egreso	Definitivo	J03	AMIGDALITIS AGUDA	1	SI	NO	EMERGENCIOLOGO	TOS, ODINOFAGIA, EXUDADO	PENICILINA BENZATINICA
70a 11m 22d	F	QUITO	43291.4	Paciente Caminando	Emergencia B	Paciente enviado a casa	43291.5	Egreso	Definitivo	J20	BRONQUITIS AGUDA	1	SI	NO	EMERGENCIOLOGO	HIPOTIROIDISMO, TOS, FIEBRE	CLARITROMICINA
20a 10m 16d	F	QUITO	43294.4		Emergencia A	Paciente enviado a casa	43294.4	Ingreso	Definitivo	J00	RINOFARINGITIS AGUDA RESFRIADO COMUN	3	NO	NO	MEDICO FAMILIAR	ODINOFAGIA, FIEBRE, TOS
7m 13d	F	QUITO	43295.6	Paciente Caminando	Emergencia B	Paciente enviado a casa	43295.7	Egreso	Definitivo	J00	RINOFARINGITIS AGUDA RESFRIADO COMUN	3	NO	NO	PEDIATRIA	FIEBRE
9m 8d	F	QUITO	43299.8		Emergencia B	Paciente enviado a casa	43299.9	Egreso	Definitivo	J00	RINOFARINGITIS AGUDA RESFRIADO COMUN	3	NO	NO	PEDIATRIA	FIEBRE
54a 10m 11d	F	QUITO	43301.5		Emergencia A	Paciente enviado a casa	43301.5	Ingreso	Definitivo	J00	RINOFARINGITIS AGUDA RESFRIADO COMUN	1	SI	NO	MEDICO FAMILIAR	FIEBRE, ODINOFAGIA, TOS	AZITROMICINA
72a 10m 3d	F	QUITO	43302.4	Paciente Caminando	Emergencia A	Paciente enviado a casa	43302.5	Egreso	Definitivo	J01	SINUSITIS AGUDA	1	SI	NO	MEDICO FAMILIAR	ODINOFAGIA, ATB PREVIO (AMOXI+ AC CLAVULANICO)	LEVOFLOXACINO
38a 5m 29d	M	QUITO	43302.8		Emergencia A	Paciente enviado a casa	43302.8	Egreso	Definitivo	J02	FARINGITIS AGUDA	3	NO	NO	MEDICO FAMILIAR	ODINOFAGIA, TOS, FIEBRE
81a 9m 1d	M	MORONA	43307.6	Paciente Caminando	Emergencia B	Paciente enviado a casa	43307.7	Egreso	Definitivo	J20	BRONQUITIS AGUDA	2	NO	NO	EMERGENCIOLOGO	HTA, TOS
35a 3m 27d	M		43309.5	Paciente Caminando	Emergencia B	Paciente enviado a casa	43309.5	Egreso	Definitivo	J01	SINUSITIS AGUDA	1	SI	NO	EMERGENCIOLOGO	EXUDADO, EPISTAXIS	AMOXICILINA+ACIDO CLAVULANICO
81a 10m 22d	M		43313.4	Paciente Caminando	Emergencia A	Paciente enviado a casa	43313.5	Ingreso	Definitivo	J00	RINOFARINGITIS AGUDA RESFRIADO COMUN	3	NO	NO	MEDICO FAMILIAR	TOS, FIEBRE, ODINOFAGIA ATB PREVIO (PENICILINA)
23a 5m 3d	F		43313.6	Paciente Caminando	Emergencia B	Paciente enviado a casa	43313.6	Ingreso	Definitivo	J02	FARINGITIS AGUDA	3	NO	NO	MEDICO FAMILIAR	TOS, ODINOFAGIA, FIEBRE, ATB PREVIO (CLARITROMICINA)
47a 1m 12d	F		43314.3	Paciente Caminando	Emergencia B	Paciente enviado a casa	43314.4	Egreso	Definitivo	J00	RINOFARINGITIS AGUDA RESFRIADO COMUN	3	NO	NO	MEDICO FAMILIAR	TOS, ODINOFAGIA
77a 1m 16d	F	QUITO	43315.5	Paciente Caminando	Emergencia A	Paciente enviado a casa	43315.5	Ingreso	Definitivo	J20	BRONQUITIS AGUDA	3	NO	NO	MEDICO FAMILIAR	TOS
8m 18d	F	QUITO	43315.8		Emergencia B	Paciente enviado a casa	43315.9	Egreso	Definitivo	J00	RINOFARINGITIS AGUDA RESFRIADO COMUN	3	NO	NO	PEDIATRIA	ODINOFAGIA
85a 7m 12d	M	LATACUNGA	43320.4	Paciente Caminando	Emergencia A	Paciente enviado a casa	43320.4	Ingreso	Definitivo	J20	BRONQUITIS AGUDA	1	SI	NO	MEDICO FAMILIAR	TOS	AZITROMICINA
6a 0m 8d	F	QUITO	43322.5	Paciente Caminando	Emergencia B	Paciente enviado a casa	43322.6	Egreso	Definitivo	J03	AMIGDALITIS AGUDA	3	NO	NO	PEDIATRIA	ODINOFAGIA
31a 10m 1d	M	QUITO	43323.4		Emergencia A	Paciente enviado a casa	43323.5	Ingreso	Definitivo	J03	AMIGDALITIS AGUDA	1	SI	NO	MEDICO FAMILIAR	ODINOFAGIA, FIEBRE, EXUDADO	PENICILINA BENZATINICA
42a 2m 23d	F	QUITO	43332.6		Emergencia A	Paciente enviado a casa	43332.7	Egreso	Definitivo	J20	BRONQUITIS AGUDA	1	SI	NO	MEDICO FAMILIAR	TOS, ODINOFAGIA	AZITROMICINA
73a 4m 21d	F	QUITO	43333.4	Paciente Caminando	Emergencia B	Paciente enviado a casa	43333.5	Egreso	Definitivo	J20	BRONQUITIS AGUDA	1	SI	NO	EMERGENCIÓLOGO	TOS, ODINOFAGIA, FIEBRE	AMOXICILINA MAS ÁCIDO CLAVULÁNICO
6m 16d	F	QUITO	43336.5	Paciente Caminando	Emergencia B	Paciente enviado a casa	43336.5	Egreso	Definitivo	J02	FARINGITIS AGUDA	3	NO	NO	PEDIATRA	FIEBRE
76a 2m 12d	F	QUITO	43342.7	Paciente Caminando	Emergencia A	Paciente enviado a casa	43342.7	Egreso	Definitivo	J02	FARINGITIS AGUDA	3	NO	NO	MEDICO FAMILIAR	ARTRITIS REUMATOIDEA (METOTREXATE Y CORTICOIDES), HIPOTIROIDISMO. ODINOFAGIA, TOS.
7a 10m 15d	M		43349		Emergencia B	Paciente enviado a casa	43349.1	Egreso	Definitivo	J02	FARINGITIS AGUDA	3	NO	NO	PEDIATRA	REFLUJO GASTROESOFAGICO, GASTRITIS CRÓNICA, NEUMONIA A REPETICION, ODINOFAGIA, FIEBRE
78a 10m 13d	F	QUITO	43350.5	Paciente Caminando	Emergencia A	Paciente enviado a casa	43350.6	Egreso	Definitivo	J11	INFLUENZA DEBIDA A VIRUS NO IDENTIFICADO	3	NO	NO	EMERGENCIOLOGO	HIPERTENSION, HIPOTIRODISMO, TOS, ODINOFAGIA, FIEBRE
57a 11m 19d	F	QUITO	43360.4	Paciente Caminando	Emergencia B	Paciente enviado a casa	43360.5	Egreso	Definitivo	J00	RINOFARINGITIS AGUDA RESFRIADO COMUN	3	NO	NO	EMERGENCIOLOGA	ANEURISMA CEREBRAL, HIPERTENSIÓN ARTERIAL, PATOLOGIA PULMONAR NO ESPECIFICADA, OBESIDAD
79a 3m 0d	M	RIOBAMBA	43365.5	Paciente Caminando	Emergencia A	Paciente enviado a casa	43365.6	Egreso	Definitivo	J02	FARINGITIS AGUDA	3	NO	NO	MEDICO FAMILIAR	TOS, ODINOFAGIA
87a 4m 8d	F	QUITO	43365.5	Paciente Caminando	Emergencia B	Paciente enviado a casa	43365.7	Egreso	Definitivo	J20	BRONQUITIS AGUDA	3	NO	NO	EMERGENCIÓLOGA	TOS
7a 10m 12d	F	QUITO	43365.6	Paciente Caminando	Emergencia B	Paciente enviado a casa	43365.7	Ingreso	Definitivo	J20	BRONQUITIS AGUDA	3	NO	NO	PEDIATRA	HIPOTIROIDISMO, RINITIS ALÉRGICA, ODINOFAGIA
10a 0m 7d	M	QUITO	43371.8		Emergencia B	Paciente enviado a casa	43371.8	Egreso	Definitivo	J03	AMIGDALITIS AGUDA	3	NO	NO	PEDIATRA	ODINOFAGIA, FIEBRE
79a 5m 29d	F	QUITO	43373.7	Paciente Caminando	Emergencia A	Paciente enviado a casa	43373.8	Egreso	Definitivo	J02	FARINGITIS AGUDA	3	NO	NO	MEDICO FAMILIAR	HIPOTIRODISMO, INSUFICIENCIA VENOSA, ODINOFAGIA, TOS, FIEBRE
39a 10m 27d	M	QUITO	43385	Paciente Caminando	Emergencia B	Paciente enviado a casa	43385.1	Egreso	Definitivo	J00	RINOFARINGITIS AGUDA RESFRIADO COMUN	3	NO	NO	EMERGENCIÓLOGO	TOS
5a 0m 6d	M	QUITO	43389.3	Paciente Caminando	Emergencia B	Paciente enviado a casa	43389.4	Egreso	Definitivo	J02	FARINGITIS AGUDA	1	SI	NO	PEDIATRA	ANTIBIOTICO PREVIO, FIEBRE, TOS, ODINOFAGIA	CEFUROXIMA
3a 5m 10d	M	QUITO	43393.5	Paciente Caminando	Emergencia B	Paciente enviado a casa	43393.6	Ingreso	Definitivo	J00	RINOFARINGITIS AGUDA RESFRIADO COMUN	2	NO	NO	PEDIATRA	TOS
28a 10m 18d	F	QUITO	43394.6		Emergencia A	Paciente enviado a casa	43394.6	Ingreso	Definitivo	J00	RINOFARINGITIS AGUDA RESFRIADO COMUN	3	NO	NO	MEDICO FAMILIAR	ODINOFAGIA, TOS
11a 11m 25d	F	QUITO	43395.4	Paciente Caminando	Emergencia A	Paciente enviado a casa	43395.5	Egreso	Definitivo	J00	RINOFARINGITIS AGUDA RESFRIADO COMUN	3	NO	NO	MEDICO FAMILIAR	FIEBRE, ODINOFAGIA, ANTIBIÓTICO PREVIO
21a 10m 17d	F	QUITO	43398		Emergencia B	Paciente enviado a casa	43398	Egreso	Definitivo	J06	INFECCIONES AGUDAS DE LAS VIAS RESPIRATORIAS SUPERIORES DE SITIOS MULTIPLES O NO ESPECIFICADOS	1	SI	NO	EMERGENCIÓLOGO	TOS, FIEBRE	AMOXICILINA
1a 10m 12d	F	QUITO	43406.4	Paciente Caminando	Emergencia B	Paciente enviado a casa	43406.5	Egreso	Definitivo	J02	FARINGITIS AGUDA	3	NO	NO	PEDIATRA	FIEBRE
8a 0m 23d	M	QUITO	43411.9	Paciente Caminando	Emergencia B	Paciente enviado a casa	43411.9	Egreso	Definitivo	J02	FARINGITIS AGUDA	3	NO	NO	PEDIATRA
88a 0m 2d	F	QUITO	43415.5		Emergencia B	Paciente enviado a casa	43415.7	Egreso	Definitivo	J20	BRONQUITIS AGUDA	3	NO	NO	EMERGENCIÓLOGO	HIPERTENSIÓN ARTERIAL
66a 11m 10d	M	QUITO	43418.5	Paciente Caminando	Emergencia B	Paciente enviado a casa	43418.7	Egreso	Definitivo	J00	RINOFARINGITIS AGUDA RESFRIADO COMUN	3	NO	NO	EMERGENCIÓLOGO	HIPERTENSION, DIABETES, CARDIOPATIA ISQUEMICA, DISLIPIDEMIA
78a 0m 10d	F	QUITO	43419.4	Paciente Caminando	Emergencia A	Paciente enviado a casa	43419.5	Egreso	Definitivo	J20	BRONQUITIS AGUDA	1	SI	NO	MEDICO FAMILIAR	TOS, FIEBRE, DISLIPIDEMIA, ESTENOSIS CAROTÍDEA	AZITROMICINA
8a 2m 12d	F	QUITO	43421.7		Emergencia B	Paciente enviado a casa	43421.7	Egreso	Definitivo	J02	FARINGITIS AGUDA	3	NO	NO	PEDIATRA	TOS, FIEBRE
13a 6m 25d	F	QUITO	43428.5		Emergencia A	Paciente enviado a casa	43428.5	Egreso	Definitivo	J11	INFLUENZA DEBIDA A VIRUS NO IDENTIFICADO	3	NO	SI	MEDICO FAMILIAR	ODINOFAGIA, FIEBRE, TOS	OSELTAMIVIR
1a 6m 15d	F	QUITO	43428.8	Paciente Caminando	Emergencia B	Paciente enviado a casa	43428.9	Ingreso	Definitivo	J00	RINOFARINGITIS AGUDA RESFRIADO COMUN	3	NO	NO	PEDIATRA	TOS, FIEBRE
24a 0m 9d	M	QUITO	43432.8	Paciente Caminando	Emergencia A	Paciente enviado a casa	43432.9	Egreso	Definitivo	J10	INFLUENZA DEBIDA A VIRUS DE LA INFLUENZA IDENTIFICADO	3	NO	SI	MEDICO FAMILIAR	TOS, FIEBRE, ANTIBIÓTICO PREVIO (LINCOMICINA Y CIPROFLOXACINO), OBESIDAD: IMC: 29,8	OSELTAMIVIR
9m 24d	M	QUITO	43439.4		Emergencia B	Paciente enviado a casa	43439.5	Egreso	Definitivo	J00	RINOFARINGITIS AGUDA RESFRIADO COMUN	3	NO	NO	PEDIATRA
58a 10m 5d	M	QUITO	43442.6		Emergencia A	Paciente enviado a casa	43442.7	Egreso	Definitivo	J20	BRONQUITIS AGUDA	1	SI	NO	MÉDICO FAMILIAR	TOS	MOXIFLOXACINO
69a 1m 8d	M	LATACUNGA	43443.9	Paciente Caminando	Emergencia A	Paciente enviado a casa	43443.9	Egreso	Definitivo	J20	BRONQUITIS AGUDA	1	SI	NO	EMERGENCIÓLOGO	TOS, ODINOFAGIA, ARTRITIS REUMATOIDEA (USA CORTICOIDES), ENFERMEDAD PULMONAR OBSTRUCTIVA, HIPOTIROIDISMO.	AZITROMICINA
41a 6m 15d	M	QUITO	43444.4		Emergencia A	Paciente enviado a casa	43444.5	Egreso	Definitivo	J00	RINOFARINGITIS AGUDA RESFRIADO COMUN	3	NO	NO	MEDICO FAMILIAR	ODINOFAGIA, TOS, FIEBRE
74a 0m 26d	M		43451.9	Paciente Caminando	Emergencia B	Paciente enviado a casa	43452.1	Egreso	Definitivo	J00	RINOFARINGITIS AGUDA RESFRIADO COMUN	3	NO	NO	EMERGENCIÓLOGO	TOS Y FIEBRE
48a 2m 10d	F	QUITO	43451.9	Paciente Caminando	Emergencia B	Paciente enviado a casa	43452	Egreso	Definitivo	J00	RINOFARINGITIS AGUDA RESFRIADO COMUN	3	NO	NO	EMERGENCIÓLOGO	TOS
40a 0m 8d	M	LOJA	43457.8	Paciente Caminando	Emergencia A	Paciente enviado a casa	43457.9	Egreso	Definitivo	J00	RINOFARINGITIS AGUDA RESFRIADO COMUN	3	NO	NO	EMERGENCIÓLOGO	NO
82a 1m 1d	F	QUITO	43458.4		Emergencia B	Paciente enviado a casa	43458.6	Egreso	Definitivo	J20	BRONQUITIS AGUDA	3	NO	NO	EMERGENCIÓLOGO	HIPERTENSIÓN ARTERIAL, TOS, ODINOFAGIA, FIEBRE
6m 13d	M	QUITO	43459.4		Emergencia B	Paciente enviado a casa	43459.5	Egreso	Definitivo	J00	RINOFARINGITIS AGUDA RESFRIADO COMUN	3	NO	NO	PEDIATRA	TOS Y FIEBRE
22a 10m 26d	M	QUITO	43459.8	Paciente Caminando	Emergencia A	Paciente enviado a casa	43459.9	Egreso	Definitivo	J02	FARINGITIS AGUDA	3	NO	NO	MEDICO FAMILIAR	FIEBRE
74a 10m 13d	M	QUITO	43460.7	Paciente Caminando	Emergencia B	Paciente enviado a casa	43460.8	Egreso	Definitivo	J20	BRONQUITIS AGUDA	3	NO	NO	EMERGENCIÓLOGO	TOS Y FIEBRE
6m 16d	F	QUITO	43336.5	Paciente Caminando	Emergencia B	Paciente enviado a casa	43336.5	Egreso	Definitivo	J02	FARINGITIS AGUDA	3	NO	NO	PEDIATRA	FIEBRE
76a 2m 12d	F	QUITO	43342.7	Paciente Caminando	Emergencia A	Paciente enviado a casa	43342.7	Egreso	Definitivo	J02	FARINGITIS AGUDA	3	NO	NO	EMERGENCIOLOGO	ODINOFAGIA, FIEBRE, ARTRITIS REUMATOIDEA (USA CORTICOIDES Y METOTREXATE), HIPOTIRODISMO
78a 0m 21d	M		43262.4		Emergencia A	Paciente enviado a casa	43262.5	Ingreso	Definitivo	J20	BRONQUITIS AGUDA	2	NO	NO	MÉDICO FAMILIAR	TOS, ODINOFAGIA, FIEBRE, (ANTIBIÓTICO PREVIO: AZITROMICINA)
75a 4m 21d	F		43261.2		Emergencia B	Paciente enviado a casa	43261.3	Egreso	Definitivo	J20	BRONQUITIS AGUDA	1	SI	NO	EMERGENCIÓLOGO	HIPERTENSIÓN ARTERIAL, ANEMIA	AMPICILINA MAS SULBACTAM
26a 0m 6d	F	QUEVEDO	43263.8		Emergencia A	Paciente enviado a casa	43263.9	Egreso	Definitivo	J02	FARINGITIS AGUDA	1	SI	NO	MÉDICO FAMILIAR	NÓDULO TIROIDEO	AZITROMICINA
3a 9m 10d	F	RUMINAHUI	43266.9		Emergencia B	Paciente enviado a casa	43267	Egreso	Definitivo	J02	FARINGITIS AGUDA	3	NO	NO	PEDIATRA	FIEBRE, ODINOFAGIA, ANTIBIÓTICO PREVIO (AMOXICILINA MÁS ACIDO CLAVULÁNICO)
20a 0m 1d	M	OTAVALO	43269.9	Paciente Caminando	Emergencia A	Paciente enviado a casa	43269.9	Egreso	Definitivo	J01	SINUSITIS AGUDA	1	SI	NO	MÉDICO FAMILIAR	RINITIS CRÓNICA, TOS, FIEBRE, ADENOPATÍAS	AMOXICILINA MAS SULBACTÁN
18a 11m 21d	F	BAÑOS DE AGUA SANTA	43271.4	Paciente Caminando	Emergencia A	Paciente enviado a casa	43271.5	Ingreso	Definitivo	J02	FARINGITIS AGUDA	3	NO	NO	MEDICO FAMILIAR	ODINOFAGIA, ANTIBIÓTICO PREVIO (AZITROMICINA)
55a 4m 7d	F	CAYAMBE	43271.5	Paciente Caminando	Emergencia B	Paciente enviado a casa	43271.6	Egreso	Definitivo	J01	SINUSITIS AGUDA	3	NO	NO	EMERGENCIÓLOGO	TOS, FIEBRE, ANTIBIÓTICO PREVIO (AMOXICILINA MAS ACIDO CLAVULÁNICO, CLARITROMICINA)
34a 10m 15d	F	GUAYAQUIL	43287.5		Emergencia B	Paciente enviado a casa	43287.6	Egreso	Definitivo	J06	INFECCIONES AGUDAS DE LAS VIAS RESPIRATORIAS SUPERIORES DE SITIOS MULTIPLES O NO ESPECIFICADOS	3	NO	NO	EMERGENCIÓLOGO	FIEBRE
60a 6m 5d	F	GUAYAQUIL	43290.4	Paciente Caminando	Emergencia A	Paciente enviado a casa	43290.5	Ingreso	Definitivo	J02	FARINGITIS AGUDA	3	NO	NO	MÉDICO FAMILIAR	DISLIPIDEMIA, ODINOFAGIA, TOS, FIEBRE
8m 20d	M	CAYAMBE	43295.5	Paciente Caminando	Emergencia B	Paciente enviado a casa	43295.7	Egreso	Definitivo	J02	FARINGITIS AGUDA	3	NO	NO	PEDIATRA	FIEBRE
5a 2m 4d	M	ESPEJO	43310	Paciente Caminando	Emergencia B	Paciente enviado a casa	43310.1	Egreso	Definitivo	J02	FARINGITIS AGUDA	1	SI	NO	PEDIATRA	FIEBRE, OTITIS MEDIA AGUDA UNILATERAL	AMOXICILINA MAS ACIDO CLAVULÁNICO
7a 2m 14d	M	CAYAMBE	43311.6		Emergencia B	Paciente enviado a casa	43311.7	Egreso	Definitivo	J03	AMIGDALITIS AGUDA	1	SI	NO	PEDIATRA	TOS, FIEBRE, EXUDADO PURULENTO, ADENOPATÍAS CERVICALES BILATERALES	AMOXICILINA MAS ACIDO CLAVULÁNICO
49a 9m 25d	F	RUMINAHUI	43405.6	Paciente Caminando	Emergencia A	Paciente enviado a casa	43405.7	Egreso	Definitivo	J00	RINOFARINGITIS AGUDA RESFRIADO COMUN	3	NO	NO	MEDICO FAMILIAR	HIPOTIROIDISMO, GASTRITIS, FIEBRE, TOS
24a 1m 29d	F	ORELLANA	43405.7		Emergencia A	Paciente enviado a casa	43405.8	Egreso	Definitivo	J00	RINOFARINGITIS AGUDA RESFRIADO COMUN	3	NO	NO	MÉDICO FAMILIAR	EXUDADO AMIGDALINO, ODINOFAGIA
2a 5m 15d	M	RUMINAHUI	43406.5	Paciente Caminando	Emergencia B	Paciente enviado a casa	43406.6	Egreso	Definitivo	J02	FARINGITIS AGUDA	3	NO	NO	PEDIATRA	TOS, FIEBRE, ANTECEDENTES DE PREMATUREZ (34 SEMANAS)
33a 3m 29d	F	TULCAN	43407.5	Paciente Caminando	Emergencia A	Paciente enviado a casa	43407.5	Ingreso	Definitivo	J00	RINOFARINGITIS AGUDA RESFRIADO COMUN	3	NO	NO	MEDICO FAMILIAR	ODINOFAGIA, FIEBRE, (ANTIBIOTICO PREVIO AZITROMICINA, LINCOMICINA)
23a 6m 15d	F	TENA	43408.4	Paciente Caminando	Emergencia A	Paciente enviado a casa	43408.5	Egreso	Definitivo	J00	RINOFARINGITIS AGUDA RESFRIADO COMUN	1	SI	NO	MÉDICO FAMILIAR	TOS	AZITROMICINA
30a 8m 3d	F	ESMERALDAS	43415.4		Emergencia B	Paciente enviado a casa	43415.6	Egreso	Definitivo	J03	AMIGDALITIS AGUDA	3	NO	NO	EMERGENCIÓLOGO	AMIGDALAS CON EXUDADO PURULENTO, FIEBRE, ODINOFAGIA
35a 8m 15d	F	CAYAMBE	43424.9	Paciente Caminando	Emergencia B	Paciente enviado a casa	43424.9	Egreso	Definitivo	J10	INFLUENZA DEBIDA A VIRUS DE LA INFLUENZA IDENTIFICADO	1	SI	SI	EMERGENCIÓLOGO	ODINOFAGIA, FIEBRE, TOS, ADENOPATÍAS SUBMAXILARES DOLOROSAS	OSELTAMIVIR, AZITROMICINA, AMPICILINA MAS SULBACTAM
18a 0m 28d	M	RUMINAHUI	43429.3		Emergencia B	Paciente enviado a casa	43429.4	Egreso	Definitivo	J00	RINOFARINGITIS AGUDA RESFRIADO COMUN	3	NO	NO	EMERGENCIÓLOGO	TOS, ODINOFAGIA, (ANTIBIÓTICO PREVIO: AMPICILINA, AMOXICILINA)
61a 4m 20d	M	GUARANDA	43429.5		Emergencia A	Paciente enviado a casa	43429.5	Ingreso	Definitivo	J02	FARINGITIS AGUDA	3	NO	NO	MEDICO FAMILIAR	TOS, ODINOFAGIA, FIEBRE
2a 11m 21d	F		43266.7		Emergencia B	Paciente enviado a casa	43266.8	Egreso	Definitivo	J02	FARINGITIS AGUDA	3	NO	NO	PEDIATRA	TOS, FIEBRE
40a 11m 12d	M	QUITO	43266.7		Emergencia B	Paciente enviado a casa	43266.8	Egreso	Definitivo	J02	FARINGITIS AGUDA	3	NO	NO	MEDICO FAMILIAR	ODINOFAGIA, GOTA
1a 0m 25d	M	QUITO	43266.8		Emergencia B	Paciente enviado a casa	43266.9	Egreso	Definitivo	J02	FARINGITIS AGUDA	3	NO	NO	PEDIATRA	FIEBRE, ANTECEDENTES DE PREMATUREZ
21a 0m 20d	M		43266.8		Emergencia A	Paciente enviado a casa	43266.9	Egreso	Definitivo	J03	AMIGDALITIS AGUDA	1	SI	NO	MÉDICO FAMILIAR	TOS, FIEBRE, ODINOFAGIA, AMIGDALAS EXUDADO PURULENTO, ADENOPATÍAS EN CUELLO	PENICILINA BENZATÍNICA
3a 9m 10d	F	RUMINAHUI	43266.9		Emergencia B	Paciente enviado a casa	43267	Egreso	Definitivo	J02	FARINGITIS AGUDA	3	NO	NO	PEDIATRA	FIEBRE, ODINOFAGIA, ANTIBIÓTICO PREVIO (AMOXICILINA MÁS ACIDO CLAVULÁNICO)
5a 8m 10d	F	QUITO	43267		Emergencia B	Paciente enviado a casa	43267.1	Egreso	Definitivo	J02	FARINGITIS AGUDA	3	NO	NO	PEDIATRA
29a 9m 15d	F	QUITO	43267.1	Paciente Caminando	Emergencia B	Paciente enviado a casa	43267.2	Egreso	Definitivo	J02	FARINGITIS AGUDA	3	NO	NO	EMERGENCIÓLOGA	FIEBRE, TOS, ODINOFAGIA, (ANTIBIÓTICO PREVIO: AZITROMICINA)
40a 7m 2d	F	QUITO	43267.3	Paciente Caminando	Emergencia B	Paciente enviado a casa	43267.3	Egreso	Definitivo	J01	SINUSITIS AGUDA	1	SI	NO	EMERGENCIÓLOGA	ANTIBIOTICO PREVIO (CEFUROXIMA), ODINOFAGIA, FIEBRE	AMOXICILINA MAS ACIDO CLAVULÁNICO
39a 0m 18d	F		43267.5	Paciente Caminando	Emergencia B	Paciente enviado a casa	43267.5	Egreso	Definitivo	J00	RINOFARINGITIS AGUDA RESFRIADO COMUN	3	NO	NO	EMERGENCIÓLOGO	HIPOTIRODISMO, TOS, FIEBRE
4a 8m 12d	F		43267.5		Emergencia B	Paciente enviado a casa	43267.5	Egreso	Definitivo	J00	RINOFARINGITIS AGUDA RESFRIADO COMUN	3	NO	NO	PEDIATRA	FIEBRE
10a 11m 0d	M	QUITO	43267.6	Paciente Caminando	Emergencia B	Paciente enviado a casa	43267.6	Egreso	Definitivo	J01	SINUSITIS AGUDA	1	SI	NO	PEDIATRA	CIRUGIA CARDIACA AL NACER POR PCA, RINITIS ALERGICA, TOS, FIEBRE	AMOXICILINA MAS ACIDO CLAVULÁNICO
46a 8m 13d	F	QUITO	43267.7		Emergencia B	Paciente enviado a casa	43267.7	Egreso	Definitivo	J03	AMIGDALITIS AGUDA	3	NO	NO	EMERGENCIÓLOGO	HIPERTENSIÓN ARTERIAL, ODINOFAGIA, FIEBRE, TOS, EXUDADO PURULENTO, ADENOPATÍAS
2a 6m 21d	M	QUITO	43267.7		Emergencia B	Paciente enviado a casa	43267.8	Egreso	Definitivo	J00	RINOFARINGITIS AGUDA RESFRIADO COMUN	3	NO	NO	EMERGENCIÓLOGO	FIEBRE
9a 8m 21d	M	QUITO	43267.8		Emergencia A	Paciente enviado a casa	43267.9	Egreso	Definitivo	J01	SINUSITIS AGUDA	1	SI	NO	MED FAMILIAR	TOS	AMOXICILINA MAS ACIDO CLAVULÁNICO
9a 11m 16d	M	QUITO	43267.8		Emergencia B	Paciente enviado a casa	43267.9	Egreso	Definitivo	J02	FARINGITIS AGUDA	1	SI	NO	PEDIATRA	NEUMONIA A LOS 3 AÑOS (ESTUVO HOSPITALIZADO), RINITIS ALERGICA, FIEBRE, TOS	AMOXICILINA MAS SULBACTÁN
50a 6m 24d	M	QUITO	43268		Emergencia A	Paciente enviado a casa	43268.2	Egreso	Definitivo	J10	INFLUENZA DEBIDA A VIRUS DE LA INFLUENZA IDENTIFICADO	3	NO	SI	EMERGENCIÓLOGA	TOS, FIEBRE, ODINOFAGIA, ANTIBIÓTICO PREVIO (PENICILINA BENZATÍNICA, AZITROMICINA)	OSELTAMIVIR
34a 2m 11d	F	QUITO	43268.4	Paciente Caminando	Emergencia A	Paciente enviado a casa	43268.4	Egreso	Definitivo	J20	BRONQUITIS AGUDA	3	NO	NO	MED FAMILIAR	RINITIS ALERGICA, TOS.
18a 0m 18d	F	QUITO	43268.5	Paciente Caminando	Emergencia A	Paciente enviado a casa	43268.5	Egreso	Definitivo	J20	BRONQUITIS AGUDA	1	SI	NO	MED FAMILIAR	TOS, RINITIS ALERGICA	AZITROMICINA
57a 5m 10d	M	QUITO	43268.5	Paciente Caminando	Emergencia B	Paciente enviado a casa	43268.6	Egreso	Definitivo	J03	AMIGDALITIS AGUDA	1	SI	NO	EMERGENCIÓLOGO	HIPERTENSIÓN ARTERIAL, DIABETES, FIEBRE, EXUDADO AMIGDALINO, ANTIBIÓTICO PREVIO (AMOXICILINA)	PENICILINA BENZATÍNICA
2a 11m 9d	M	QUITO	43268.8		Emergencia A	Paciente enviado a casa	43268.8	Egreso	Definitivo	J06	INFECCIONES AGUDAS DE LAS VIAS RESPIRATORIAS SUPERIORES DE SITIOS MULTIPLES O NO ESPECIFICADOS	3	NO	NO	MED FAMILIAR	FIEBRE, TOS
16a 5m 29d	F	QUITO	43268.8		Emergencia A	Paciente enviado a casa	43268.8	Egreso	Definitivo	J06	INFECCIONES AGUDAS DE LAS VIAS RESPIRATORIAS SUPERIORES DE SITIOS MULTIPLES O NO ESPECIFICADOS	3	NO	NO	MED FAMILIAR	ODINOFAGIA, FIEBRE
2m 20d	F	QUITO	43268.8		Emergencia B	Paciente enviado a casa	43268.9	Egreso	Definitivo	J00	RINOFARINGITIS AGUDA RESFRIADO COMUN	3	NO	NO	PEDIATRA	TOS
5a 11m 25d	M	QUITO	43268.9		Emergencia B	Paciente enviado a casa	43268.9	Egreso	Definitivo	J20	BRONQUITIS AGUDA	1	SI	NO	PEDIATRIA	TOS, FIEBRE, ANTIBIOTICO PREVIO (AMOXICILINA), ANTECEDENTE DE CROUP	CLARITROMICINA
11a 7m 10d	M		43268.9		Emergencia A	Paciente enviado a casa	43268.9	Egreso	Definitivo	J02	FARINGITIS AGUDA	3	NO	NO	PEDIATRIA
17a 1m 13d	M	QUITO	43268.9		Emergencia B	Paciente enviado a casa	43268.9	Egreso	Definitivo	J02	FARINGITIS AGUDA	3	NO	NO	EMERGENCIOLOGO	ODINOFAGIA, FIEBRE, ADENOPATÍAS
3a 11m 20d	F		43269.1		Emergencia B	Paciente enviado a casa	43269.1	Ingreso	Definitivo	H65	OTITIS MEDIA NO SUPURATIVA	1	SI	NO	PEDIATRA	RINITIS ALERGICA, ODINOFAGIA, FIEBRE, EXUDADO PURULENTO, OTITIS MEDIA AGUDA NO SUPURATIVA UNILATERAL	AMOXICILINA MAS ACIDO CLAVULÁNICO
2a 10m 19d	M		43269.2	Paciente Caminando	Emergencia B	Paciente enviado a casa	43269.2	Ingreso	Definitivo	J02	FARINGITIS AGUDA	1	SI	NO	PEDIATRA	FIEBRE, AMIGDALAS CON EXUDADO PURULENTO, ADENOPATIAS EN CUELLO	AMOXICILINA MAS SULBACTAM
33a 11m 8d	M	QUITO	43269.4	Paciente Caminando	Emergencia A	Paciente enviado a casa	43269.4	Ingreso	Definitivo	J03	AMIGDALITIS AGUDA	3	NO	NO	MED FAMILIAR	ODINOFAGIA
17a 0m 17d	M		43269.8		Emergencia B	Paciente enviado a casa	43269.8	Egreso	Definitivo	J02	FARINGITIS AGUDA	3	NO	NO	EMERGENCIÓLOGO	ODINOFAGIA (ANTIBIÓTICO PREVIO: ERITROMICINA)
20a 0m 1d	M	OTAVALO	43269.9	Paciente Caminando	Emergencia A	Paciente enviado a casa	43269.9	Egreso	Definitivo	J01	SINUSITIS AGUDA	1	SI	NO	MED FAMILIAR	RINITIS CRÓNICA, FIEBRE, TOS, ADENOPATÍAS.	AMOXICILINA MAS SULBACTAM
52a 11m 13d	F	QUITO	43252.8		Emergencia A	Paciente enviado a casa	43252.9	Egreso	Definitivo	J00	RINOFARINGITIS AGUDA RESFRIADO COMUN	3	NO	NO	MED FAMILIAR	FIEBRE, TOS
17a 1m 6d	F	QUITO	43252.9	Paciente Caminando	Emergencia B	Paciente enviado a casa	43253	Egreso	Definitivo	J02	FARINGITIS AGUDA	3	NO	NO	EMERGENCIÓLOGO	ODINOFAGIA, FIEBRE, (ANTIBIÓTICO PREVIO: AMOXICILINA MAS ACIDO CLAVULÁNICO)
60a 6m 11d	F	QUITO	43253.4		Emergencia A	Paciente enviado a casa	43253.5	Ingreso	Definitivo	J02	FARINGITIS AGUDA	3	NO	NO	MED FAMILIAR	DISLIPIDEMIA, ODINOFAGIA, TOS
3a 5m 14d	F	QUITO	43253.4		Emergencia A	Paciente enviado a casa	43253.5	Egreso	Definitivo	J06	INFECCIONES AGUDAS DE LAS VIAS RESPIRATORIAS SUPERIORES DE SITIOS MULTIPLES O NO ESPECIFICADOS	3	NO	NO	MED FAMILIAR	RINITIS ALERGICA, TOS.
54a 11m 6d	F		43253.5		Emergencia A	Paciente enviado a casa	43253.6	Ingreso	Definitivo	J20	BRONQUITIS AGUDA	1	SI	NO	MED FAMILIAR	INFARTO AGUDO DE MIOCARDIO, TOS, FIEBRE	AZITROMICNA
6a 5m 24d	M	QUITO	43253.6		Emergencia A	Paciente enviado a casa	43253.6	Egreso	Definitivo	J02	FARINGITIS AGUDA	3	NO	NO	MED FAMILIAR	TOS, ODINOFAGIA
12a 5m 18d	F		43253.6		Emergencia A	Paciente enviado a casa	43253.6	Egreso	Definitivo	J02	FARINGITIS AGUDA	3	NO	NO	MED FAMILIAR	FIEBRE, ODINOFAGIA, ADENOPATIAS EN CUELLO
16a 10m 3d	F		43253.7		Emergencia A	Paciente enviado a casa	43253.7	Ingreso	Definitivo	J02	FARINGITIS AGUDA	3	NO	NO	MED FAMILIAR	TOS, ODINOFAGIA, ADENOPATIA CERVICAL
8a 1m 27d	F	QUITO	43254.7		Emergencia A	Paciente enviado a casa	43254.7	Egreso	Definitivo	J03	AMIGDALITIS AGUDA	3	NO	NO	PEDIATRA	TOS, FIEBRE, REFLUJO VESICOURETERAL GRADO IV, (ANTIBIÓTICO PREVIO: AZITROMICINA)
32a 11m 22d	F	QUITO	43254.8		Emergencia A	Paciente enviado a casa	43254.8	Egreso	Definitivo	J03	AMIGDALITIS AGUDA	1	SI	NO	MED FAMILIAR	FIEBRE, ODINOFAGIA, AMÍGDALAS EXUDADO PURULENTO (ANTIBIÓTICO PREVIO: AMOXICILINA)	PENICILINA BENZATÍNICA
1a 0m 27d	F	QUITO	43254.9		Emergencia B	Paciente enviado a casa	43255.1	Egreso	Definitivo	J00	RINOFARINGITIS AGUDA RESFRIADO COMUN	3	NO	NO	PEDIATRA	FIEBRE, TOS
3a 4m 8d	F	QUITO	43255.3		Emergencia B	Paciente enviado a casa	43255.4	Egreso	Definitivo	J01	SINUSITIS AGUDA	3	NO	NO	PEDIATRA	FIEBRE
11a 8m 29d	M	QUITO	43255.5		Emergencia A	Paciente enviado a casa	43255.6	Egreso	Definitivo	J00	RINOFARINGITIS AGUDA RESFRIADO COMUN	3	NO	NO	MED FAMILIAR	FIEBRE, ODINOFAGIA
36a 8m 14d	F	QUITO	43255.8		Emergencia A	Paciente enviado a casa	43255.8	Egreso	Definitivo	J02	FARINGITIS AGUDA	1	SI	NO	MED FAMILIAR	ANTIBIOTICO PREVIO (PENICILINA BENZATÍNICA), DISLIPIDEMIA, HIPOTIROIDISMO, FIEBRE, TOS	AZITROMICINA
9m 0d	F	QUITO	43255.8		Emergencia A	Paciente enviado a casa	43255.8	Egreso	Definitivo	J02	FARINGITIS AGUDA	1	SI	NO	MED FAMILIAR	FIEBRE	AMOXICILINA MAS ÁCIDO CLAVULÁNICO
50a 1m 28d	F		43255.8		Emergencia A	Paciente enviado a casa	43255.9	Egreso	Definitivo	J01	SINUSITIS AGUDA	1	SI	NO	MED FAMILIAR	TOS, ODINOFAGIA, FIEBRE	AMOXICILINA MAS ÁCIDO CLAVULÁNICO
20a 4m 16d	F	QUITO	43256.8		Emergencia A	Paciente enviado a casa	43256.8	Egreso	Definitivo	J00	RINOFARINGITIS AGUDA RESFRIADO COMUN	1	SI	NO	MED FAMILIAR	HIPERPROLACTINEMIA, GASTRITIS, ODINOFAGIA, TOS	CEFUROXIMA
6a 6m 27d	M	QUITO	43256.8		Emergencia B	Paciente enviado a casa	43256.9	Egreso	Definitivo	J03	AMIGDALITIS AGUDA	1	SI	NO	PEDIATRA	FIEBRE, OTITIS MEDIA AGUDA UNILATERAL	AMOXICILINA MAS ÁCIDO CLAVULÁNICO
66a 4m 4d	M	QUITO	43256.8		Emergencia A	Paciente enviado a casa	43256.9	Egreso	Definitivo	J02	FARINGITIS AGUDA	3	NO	NO	EMERGENCIÓLOGO	ODINOFAGIA, TOS
24a 5m 5d	M	QUITO	43257		Emergencia B	Paciente enviado a casa	43257.1	Egreso	Definitivo	J02	FARINGITIS AGUDA	1	SI	NO	EMERGENCIÓLOGO	FIEBRE, ODINOFAGIA, AMÍGDALAS CON EXUDADO PURULENTO	PENICILINA BENZATINICA
